# Supplementary material for: Associations between sexual habits, menstrual hygiene practices, demographics and the vaginal microbiome as revealed by Bayesian network analysis
Source: PLoS One. 2018 Jan 24;13(1):e0191625. doi: 10.1371/journal.pone.0191625 (PMC5783405; doi:10.1371/journal.pone.0191625)
Supplement: S3 File — (XLSX) [file pone.0191625.s004.xlsx]

## Sheet: Supp_Table_2-Abdo-3-2017.csv
SubjectID	pap	age.period	length.period	tampon	p.liner	pads	pad.np	stain.60	vag.60.disch	vag.60.odor	vag.60.itch	vag.60.irr	abd.60.pain	YI.60	self.tx.vag.inf	odor.any	douche	partners.sex.60	lube.60	preg	vag.birth	bc.ever	curr.bc.none	curr.bc.pill	curr.bc.withdraw	curr.bc.absti	curr.bc.male.condom	curr.bc.iud	curr.bc.tube	Ethnic_Group	pH	Nugent_ScoreCat	Age	L.in	L.cr	L.ga	L.je	Prev	Megas	Snea	Atpo.bium	Stre	Dial	Lachno.8	Anae.coc	Pep.phil	Egge	Fine	Prot.12
S001	0	11-15	3	0	0	1	0	0	0	0	0	0	0	0	0	0	0	none	0	0	0	0	0	0	0	0	0	0	0	Asian	<= 4.5	low	<= 30	1	1	1	0	0	0	0	0	0	0	0	0	0	0	0	0
S003	1	11-15	3	1	1	1	0	0	0	0	0	0	0	0	0	1	1	none	0	1	1	1	0	0	0	1	0	0	0	Black	<= 4.5	low	<= 30	1	1	1	1	1	0	0	0	1	0	0	1	0	0	0	0
S005	1	11-15	4	0	0	1	0	0	0	0	0	0	0	0	0	1	0	monogamous	0	1	3	1	0	0	0	0	0	1	0	Black	> 4.5	intermediate	<= 30	1	1	1	0	1	1	1	1	0	1	0	0	1	1	0	0
S006	1	11-15	2	1	1	0	0	0	0	0	0	0	1	0	1	0	0	monogamous	1	0	0	1	0	0	1	0	1	0	0	White	<= 4.5	low	<= 30	1	1	0	1	1	0	0	0	0	1	0	1	1	0	1	0
S007	1	11-15	4	1	0	0	0	0	0	0	0	0	0	0	0	1	0	monogamous	0	0	0	1	1	0	0	0	0	0	0	White	> 4.5	low	<= 30	1	1	1	1	1	1	1	1	1	1	0	1	1	0	1	0
S008	1	11-15	2	1	0	0	0	0	0	0	0	0	0	0	1	1	0	monogamous	0	0	0	1	1	0	0	0	0	0	0	White	> 4.5	high	<= 30	1	1	0	0	1	1	1	1	1	1	0	1	1	1	1	0
S009	1	11-15	3	1	0	1	0	0	0	0	0	0	0	0	0	0	0	monogamous	0	0	0	1	0	0	0	0	1	0	0	White	<= 4.5	low	> 30 <= 40	1	0	0	0	0	0	0	0	0	0	0	0	0	0	0	0
S010	1	11-15	2	1	0	1	0	0	0	0	0	0	0	0	0	1	0	monogamous	0	0	0	1	1	0	0	0	0	0	0	Black	<= 4.5	low	<= 30	1	1	1	1	0	0	0	0	1	0	0	0	0	0	0	0
S011	1	11-15	2	1	1	0	0	0	0	0	0	0	0	0	0	0	0	none	1	0	0	1	0	0	0	1	0	0	0	White	<= 4.5	low	<= 30	1	1	0	1	1	0	0	0	1	1	0	1	1	0	1	0
S013	1	11-15	3	1	1	0	0	1	0	0	0	0	0	0	0	0	0	monogamous	0	0	0	1	0	0	0	0	0	1	0	White	> 4.5	low	<= 30	1	1	1	1	0	0	0	0	0	0	0	0	0	0	0	0
S018	1	11-15	1	0	0	1	0	0	0	0	0	0	0	0	1	1	0	monogamous	1	1	1	1	0	0	1	0	0	0	0	Black	<= 4.5	low	> 30 <= 40	1	1	1	1	0	0	0	0	0	0	0	0	0	0	0	0
S019	1	11-15	3	1	0	0	1	0	0	0	0	0	0	0	1	1	0	multiple	0	1	3	1	0	0	0	1	1	1	0	Black	<= 4.5	low	> 30 <= 40	1	0	1	1	1	0	1	0	0	0	0	0	0	0	0	0
S022	1	11-15	2	1	1	1	0	0	0	0	0	0	0	0	0	0	0	monogamous	0	1	0	1	0	0	0	1	0	0	0	White	> 4.5	low	> 30 <= 40	1	1	1	1	1	0	0	0	1	0	0	1	1	0	1	0
S025	1	11-15	2	1	0	1	0	1	1	1	0	0	0	0	0	0	0	monogamous	1	1	3	1	0	0	1	0	0	0	0	Black	> 4.5	high	> 30 <= 40	1	0	0	0	1	0	1	1	0	1	0	1	0	1	0	1
S027	1	11-15	2	1	1	1	1	0	0	0	0	0	0	0	1	0	0	none	0	1	0	1	1	0	0	0	0	0	0	Black	<= 4.5	low	> 30 <= 40	0	1	0	1	0	0	0	0	0	0	0	0	0	0	0	0
S028	1	11-15	3	0	0	1	0	0	0	0	0	0	0	0	0	1	1	monogamous	0	1	1	1	1	0	0	0	0	0	0	Black	> 4.5	intermediate	> 30 <= 40	0	1	1	0	1	0	0	0	1	0	0	1	1	0	1	0
S029	1	11-15	3	1	0	0	0	0	1	0	0	0	0	0	1	0	0	monogamous	1	0	0	1	0	0	0	1	1	0	0	White	<= 4.5	low	> 30 <= 40	0	1	1	1	0	0	0	0	0	0	0	0	0	0	0	0
S031	1	11-15	2	0	1	1	0	0	0	0	0	0	0	0	1	0	0	multiple	1	1	1	1	0	0	0	0	0	0	0	Black	> 4.5	high	> 30 <= 40	1	0	0	0	1	1	1	1	0	1	0	0	1	1	0	1
S032	0	11-15	3	1	1	0	0	0	1	1	0	0	0	0	1	0	0	none	0	0	0	1	1	0	0	0	0	0	0	White	<= 4.5	low	<= 30	1	1	1	0	0	0	0	0	0	0	0	0	0	0	0	0
S034	1	11-15	2	1	0	1	0	0	1	0	0	0	0	0	1	0	0	monogamous	1	0	0	1	1	0	0	0	0	0	0	Hispanic	<= 4.5	low	<= 30	0	1	0	0	0	0	0	0	0	0	0	0	0	0	0	0
S044	1	11-15	2	1	0	0	0	0	1	0	0	0	0	0	0	1	0	monogamous	0	1	1	1	0	0	0	0	0	0	0	Hispanic	<= 4.5	low	> 30 <= 40	1	0	0	0	1	1	1	1	0	1	0	1	0	1	1	1
S046	1	11-15	2	0	0	1	0	0	0	0	0	1	0	0	1	0	0	multiple	0	1	3	1	0	0	0	0	1	0	0	Hispanic	<= 4.5	low	> 40	1	1	0	1	0	0	0	0	0	0	0	0	1	0	0	0
S047	1	11-15	2	0	0	1	0	0	1	0	0	0	0	0	0	1	0	monogamous	0	1	1	1	1	0	0	0	0	0	0	White	> 4.5	high	<= 30	1	1	1	0	1	1	1	0	0	1	1	1	0	0	1	0
S048	1	11-15	3	0	1	0	0	0	0	0	0	0	0	0	0	1	0	multiple	0	1	0	1	0	0	1	0	1	0	0	Hispanic	> 4.5	high	<= 30	1	0	0	0	1	1	1	1	1	1	0	1	1	1	1	1
S050	1	11-15	2	0	0	1	0	0	0	0	1	0	0	0	0	0	0	monogamous	0	1	1	1	1	0	0	0	0	0	0	Hispanic	<= 4.5	low	> 30 <= 40	1	0	0	1	0	0	0	0	0	0	0	0	0	0	0	0
S052	1	11-15	2	0	0	1	1	0	0	0	0	0	0	0	0	1	0	monogamous	0	1	0	1	1	0	0	0	0	0	0	Hispanic	> 4.5	intermediate	<= 30	0	0	1	0	1	0	0	0	0	1	0	1	1	0	0	0
S056	1	11-15	3	0	0	1	0	0	0	0	0	0	0	0	0	1	0	monogamous	0	1	2	1	0	0	0	0	1	0	0	Hispanic	> 4.5	low	> 30 <= 40	1	1	0	0	0	0	0	0	1	0	0	1	1	0	1	0
S058	1	11-15	3	0	0	1	0	1	1	0	0	0	0	0	1	1	0	monogamous	0	1	2	1	1	0	0	0	0	0	0	Hispanic	<= 4.5	low	> 30 <= 40	1	1	1	1	0	0	1	0	0	0	0	1	1	0	1	0
S060	1	11-15	1	0	0	1	0	0	1	0	1	0	0	0	1	0	0	monogamous	0	1	2	1	1	0	0	0	0	0	0	Hispanic	<= 4.5	low	> 30 <= 40	1	1	1	1	0	0	0	0	0	0	0	0	0	0	0	0
S063	1	11-15	2	0	0	1	0	0	1	0	0	1	0	0	1	0	0	monogamous	0	1	1	1	1	0	0	0	0	0	0	Hispanic	> 4.5	high	<= 30	1	0	1	1	0	0	0	0	0	1	0	1	1	0	1	0
S065	1	11-15	3	1	0	0	0	1	1	1	0	0	0	0	1	1	0	none	1	0	0	1	0	1	0	0	1	0	0	Hispanic	<= 4.5	low	<= 30	0	1	0	0	0	0	0	0	0	0	0	0	0	0	0	0
S066	1	11-15	3	1	1	0	1	0	1	0	0	1	1	1	1	1	0	monogamous	0	1	1	1	1	0	0	0	0	0	0	White	<= 4.5	low	> 30 <= 40	1	1	1	1	1	0	0	0	0	0	0	0	0	0	0	0
S068	1	11-15	3	1	1	0	0	0	0	0	0	0	0	0	0	1	0	none	0	1	3	1	1	0	0	0	0	0	0	White	<= 4.5	intermediate	<= 30	1	0	0	1	1	0	1	1	0	1	0	1	1	0	1	0
S071	1	11-15	2	1	0	1	1	0	0	0	0	0	0	0	0	1	1	monogamous	0	1	2	1	0	0	0	0	0	0	0	Black	> 4.5	low	> 40	1	0	0	1	0	0	0	0	0	0	0	0	0	0	0	0
S072	1	11-15	3	1	0	1	0	0	0	0	0	0	0	0	0	1	0	monogamous	0	1	2	0	0	0	0	0	0	0	0	Black	> 4.5	high	<= 30	1	0	1	0	1	1	1	1	0	1	1	0	0	1	0	1
S073	1	11-15	2	1	1	0	0	1	1	0	0	0	0	0	0	0	0	monogamous	0	1	0	1	0	0	0	0	1	1	0	Asian	> 4.5	high	> 30 <= 40	1	0	0	0	1	1	1	1	0	1	0	0	1	1	1	0
S074	1	11-15	2	1	0	0	0	0	1	0	0	0	0	0	0	1	0	none	0	0	0	1	0	1	0	1	0	0	0	White	<= 4.5	low	> 30 <= 40	1	1	1	1	0	0	0	0	0	0	0	0	0	0	0	0
S075	1	11-15	3	0	1	1	0	1	1	0	0	0	1	0	1	0	0	monogamous	1	0	0	1	0	1	0	0	0	0	0	Asian	<= 4.5	low	<= 30	1	0	0	1	0	0	0	0	0	0	0	0	0	0	0	0
S076	1	11-15	2	1	0	1	0	0	0	0	0	0	0	0	0	1	0	monogamous	0	1	0	1	0	0	0	0	0	1	0	White	> 4.5	intermediate	> 30 <= 40	0	0	1	0	1	0	0	1	1	1	0	1	1	0	1	0
S077	1	11-15	3	1	1	0	1	0	1	0	0	1	0	0	1	1	0	multiple	0	1	0	1	0	0	0	0	1	0	0	Asian	<= 4.5	low	<= 30	1	1	1	1	0	0	0	0	0	0	0	0	0	0	0	0
S078	1	11-15	1	1	0	0	0	0	0	0	0	0	0	0	1	0	0	monogamous	0	0	0	1	0	1	0	0	0	0	0	White	<= 4.5	low	> 30 <= 40	1	1	1	0	0	0	0	0	1	0	0	0	0	0	0	0
S080	1	11-15	2	1	0	0	1	0	1	1	0	0	0	0	1	1	0	none	0	0	0	1	0	1	0	0	0	0	0	White	<= 4.5	low	<= 30	1	1	1	1	0	0	0	0	0	0	0	0	0	0	0	0
S083	1	11-15	2	1	1	0	0	0	1	1	0	1	0	0	0	0	0	monogamous	1	0	0	1	0	1	0	0	0	0	0	White	> 4.5	low	> 30 <= 40	0	0	1	1	0	0	0	0	0	1	0	0	1	0	0	0
S084	1	11-15	2	1	1	1	0	0	0	0	0	0	0	0	0	1	0	none	0	0	0	0	0	0	0	0	0	0	0	Black	<= 4.5	low	<= 30	1	1	0	1	0	0	0	0	0	0	0	1	1	0	1	0
S086	1	11-15	3	1	0	0	0	0	0	0	0	0	0	0	1	0	0	none	0	0	0	1	1	0	0	0	0	0	0	White	> 4.5	low	<= 30	1	1	1	1	1	0	0	0	0	1	0	1	1	0	1	0
S087	1	11-15	2	1	0	0	0	0	1	0	0	0	0	0	0	1	0	monogamous	0	0	0	1	0	1	0	0	0	0	0	White	<= 4.5	low	<= 30	1	1	1	1	1	0	0	0	1	0	0	1	1	0	0	0
S088	1	11-15	2	1	0	0	0	0	0	0	0	0	0	0	1	0	0	monogamous	0	0	0	1	0	1	0	0	0	0	0	White	> 4.5	low	<= 30	1	1	1	1	1	0	0	1	1	1	0	1	1	0	1	0
S089	1	11-15	3	0	0	0	0	0	1	1	0	0	0	0	0	1	0	none	0	0	0	1	0	0	0	1	0	0	0	White	> 4.5	low	<= 30	1	1	1	1	1	0	0	0	0	0	0	1	1	0	1	0
S090	1	11-15	3	1	1	0	0	0	0	0	0	0	0	0	0	0	0	none	0	0	0	1	0	1	0	0	0	0	0	White	<= 4.5	low	<= 30	0	1	0	0	1	1	1	1	0	1	1	1	1	1	0	1
S092	1	11-15	2	1	0	1	0	0	0	0	0	0	0	0	1	0	0	multiple	0	0	0	1	0	0	1	0	1	0	0	White	<= 4.5	low	<= 30	0	1	0	1	1	0	1	0	0	1	0	0	0	0	1	0
S093	1	11-15	2	1	1	0	0	0	0	0	0	0	0	0	1	0	0	none	0	0	0	1	0	1	0	0	0	0	0	White	> 4.5	intermediate	<= 30	1	1	0	1	1	0	0	1	0	1	0	1	1	0	1	0
S094	1	11-15	3	1	1	1	0	1	1	0	0	0	0	0	1	1	0	monogamous	1	1	1	1	0	0	0	0	1	0	0	Black	<= 4.5	low	<= 30	1	1	1	1	0	0	0	0	0	0	0	0	0	0	0	0
S095	1	11-15	2	1	0	1	0	0	0	0	0	0	0	0	0	1	1	none	0	0	0	1	1	0	0	0	0	0	0	Black	<= 4.5	low	> 40	1	1	0	0	0	0	0	0	0	0	0	0	0	0	0	0
S096	1	11-15	2	0	0	1	1	0	1	0	0	0	0	0	0	0	0	monogamous	0	1	2	1	0	1	0	0	0	0	0	White	> 4.5	intermediate	> 30 <= 40	1	0	1	0	1	1	0	1	0	1	1	1	1	0	0	0
S098	1	11-15	1	0	1	1	0	0	0	0	0	0	1	1	1	1	0	none	0	0	0	1	0	1	0	0	0	0	0	White	> 4.5	low	> 30 <= 40	0	0	1	1	1	0	0	1	1	0	0	0	0	0	1	0
S099	1	11-15	3	1	0	0	0	0	1	0	0	0	0	0	0	0	0	monogamous	1	0	0	1	0	1	0	0	0	0	0	White	> 4.5	low	<= 30	0	1	0	1	1	0	0	1	0	1	0	1	1	0	1	0
S101	1	11-15	3	1	1	1	0	0	0	0	0	0	0	0	0	1	1	monogamous	0	1	2	1	0	1	0	0	0	0	0	White	<= 4.5	low	> 30 <= 40	1	0	0	0	1	0	0	0	1	1	0	1	1	0	1	0
S104	1	11-15	2	0	0	1	0	0	0	0	0	0	0	0	0	1	1	monogamous	0	1	2	1	0	0	0	0	0	0	0	Black	> 4.5	intermediate	> 40	1	1	1	1	0	1	0	1	0	1	0	0	0	0	0	0
S105	1	11-15	2	1	0	1	0	1	0	0	1	0	0	0	0	0	1	monogamous	1	1	1	1	0	0	1	0	0	0	0	Black	> 4.5	high	> 30 <= 40	1	0	1	0	1	1	1	1	0	1	0	0	0	1	1	0
S106	1	11-15	2	1	1	1	0	0	0	0	0	0	0	0	0	0	0	monogamous	0	1	0	1	0	0	1	0	0	0	0	Black	<= 4.5	low	<= 30	1	1	1	1	0	0	0	0	0	0	0	0	0	0	0	0
S107	1	11-15	2	1	0	0	0	0	0	0	0	0	0	0	0	1	0	monogamous	0	1	0	1	0	0	1	0	1	0	0	White	<= 4.5	low	> 30 <= 40	0	1	0	1	0	0	0	0	1	0	0	0	0	0	1	0
S109	1	11-15	2	1	0	1	0	0	0	0	0	0	0	0	1	0	1	monogamous	0	0	0	1	0	0	0	0	1	0	0	Black	> 4.5	high	<= 30	1	1	0	0	1	1	1	1	0	1	0	1	1	1	1	0
S110	1	11-15	3	0	0	1	1	0	1	0	0	0	0	0	0	1	0	monogamous	0	1	0	1	0	0	0	0	0	1	0	Black	> 4.5	high	<= 30	1	0	1	1	1	0	0	0	0	0	0	1	1	0	1	0
S111	1	11-15	3	1	1	1	1	1	1	1	1	1	0	1	1	0	0	monogamous	0	0	0	1	0	1	0	0	1	0	0	Black	<= 4.5	low	> 30 <= 40	1	1	1	1	1	0	0	1	0	0	0	0	0	0	0	0
S113	1	11-15	2	0	1	1	1	0	0	0	0	0	0	0	0	0	0	monogamous	0	1	0	1	0	0	0	0	1	0	0	White	<= 4.5	low	<= 30	1	1	0	1	0	0	0	0	0	0	0	0	0	0	0	0
S114	1	11-15	2	1	0	0	0	0	0	0	0	0	0	0	0	0	0	monogamous	0	0	0	0	0	0	0	0	0	0	0	White	> 4.5	high	<= 30	1	0	0	0	1	1	1	1	0	1	0	1	1	1	1	0
S115	1	11-15	3	1	1	1	0	0	1	0	0	0	0	0	0	1	0	monogamous	0	0	0	1	0	1	0	0	0	0	0	Black	<= 4.5	low	<= 30	1	1	1	1	0	0	0	0	1	0	0	0	0	0	0	0
S117	1	11-15	3	1	0	0	0	0	0	0	0	0	0	0	0	0	0	monogamous	0	0	0	1	0	1	0	0	1	0	0	White	<= 4.5	low	<= 30	1	1	0	0	0	1	0	0	0	0	0	0	0	0	0	0
S118	1	11-15	4	0	0	1	0	0	0	0	0	0	0	0	0	0	0	none	1	1	2	1	0	0	1	0	0	0	0	Black	> 4.5	low	> 40	0	1	1	0	0	0	0	0	0	0	0	1	1	0	0	0
S119	1	11-15	3	0	0	1	1	0	0	0	0	0	0	0	0	0	0	none	0	1	1	1	0	0	0	1	0	0	0	Black	<= 4.5	low	> 40	1	0	1	1	0	0	0	0	0	0	0	1	0	0	0	0
S120	1	11-15	2	1	1	0	0	0	0	0	0	0	0	0	0	1	0	monogamous	1	0	0	1	0	1	0	0	0	0	0	White	<= 4.5	low	<= 30	1	1	0	1	0	1	0	0	0	0	0	1	0	0	1	0
S121	1	11-15	2	0	1	1	0	0	0	0	0	0	0	0	1	0	0	monogamous	0	0	0	1	1	0	0	0	0	0	0	Hispanic	> 4.5	low	> 30 <= 40	0	0	0	1	1	0	0	0	1	0	0	0	0	0	0	0
S122	1	11-15	2	1	1	1	1	1	0	0	0	0	1	0	1	0	0	monogamous	0	1	1	1	0	0	0	0	1	0	0	Black	<= 4.5	low	> 30 <= 40	0	1	0	1	1	0	0	0	0	0	0	0	0	0	1	0
S123	1	11-15	3	1	0	1	1	0	1	1	0	0	0	0	0	0	0	monogamous	0	1	3	1	0	0	0	0	1	0	1	Black	> 4.5	high	> 30 <= 40	1	1	0	0	1	1	1	1	0	1	1	0	1	1	0	1
S124	1	11-15	2	1	1	0	0	0	0	0	0	0	0	0	0	1	0	monogamous	0	0	0	1	0	0	0	0	1	0	0	White	<= 4.5	low	<= 30	1	1	0	1	1	0	0	1	0	0	0	0	0	0	0	0
S125	1	11-15	2	1	1	1	0	0	0	0	0	0	0	0	1	0	1	none	1	0	0	1	0	1	0	0	0	0	0	White	<= 4.5	low	<= 30	0	1	0	1	1	1	0	0	0	0	0	0	0	0	0	0
S126	1	11-15	3	1	1	0	0	0	0	0	1	0	0	0	1	0	0	none	0	0	0	1	0	0	0	1	0	0	0	Hispanic	<= 4.5	low	<= 30	1	1	0	1	1	0	0	0	0	0	0	1	0	0	0	0
S128	1	11-15	1	1	1	0	0	0	0	0	1	0	0	0	0	0	0	monogamous	0	0	0	1	0	1	0	0	0	0	0	Asian	<= 4.5	low	<= 30	1	1	0	1	0	0	0	0	0	0	0	0	1	0	0	0
S129	1	11-15	2	1	1	0	0	0	0	0	0	1	0	0	0	0	0	monogamous	0	0	0	1	0	1	0	0	0	0	0	Asian	<= 4.5	high	<= 30	1	0	0	1	1	1	1	0	0	0	0	0	1	0	0	0
S131	1	11-15	2	1	0	0	1	1	1	0	0	0	0	0	1	1	0	monogamous	0	0	0	1	0	0	0	0	0	0	0	White	> 4.5	low	> 40	1	1	0	0	0	0	0	0	0	0	0	0	0	0	0	0
S133	1	11-15	2	0	0	1	0	0	0	0	0	0	0	0	0	1	0	monogamous	0	1	2	1	0	1	0	0	0	0	0	Hispanic	> 4.5	low	<= 30	1	1	1	1	1	1	0	0	0	1	0	0	1	0	1	0
S134	1	11-15	3	0	0	1	1	0	0	0	1	0	0	0	0	0	1	monogamous	0	1	0	1	0	0	0	0	0	0	1	Hispanic	> 4.5	high	> 30 <= 40	1	0	0	1	1	1	0	1	1	1	0	1	1	0	1	0
S135	1	11-15	2	0	0	1	1	0	0	0	0	0	1	0	0	1	0	monogamous	0	1	2	1	1	0	0	0	0	0	0	Hispanic	> 4.5	low	<= 30	1	0	0	1	1	0	1	0	1	1	0	1	1	0	1	0
S138	1	11-15	2	0	0	1	1	0	0	0	0	0	0	0	0	0	1	monogamous	0	1	3	1	0	0	0	0	0	1	0	Hispanic	> 4.5	high	<= 30	1	0	1	0	1	1	1	1	0	1	1	1	1	1	1	1
S139	0	11-15	1	1	1	1	1	1	1	1	1	1	1	0	0	0	1	monogamous	0	1	3	1	0	1	1	0	1	1	0	Hispanic	<= 4.5	low	> 30 <= 40	1	1	0	1	1	1	1	0	1	1	0	0	0	0	0	0
S142	1	11-15	2	0	0	1	0	0	0	0	0	0	0	0	0	1	0	monogamous	0	1	3	1	0	1	0	0	0	0	0	Hispanic	> 4.5	low	> 30 <= 40	1	1	1	0	1	0	0	0	1	1	0	1	1	0	1	0
S143	1	11-15	3	0	0	1	0	0	0	1	0	0	0	0	0	0	0	monogamous	0	1	2	1	0	0	0	0	0	0	0	Hispanic	> 4.5	high	> 30 <= 40	1	1	0	0	1	1	1	1	1	1	0	1	1	1	1	0
S144	1	11-15	2	1	0	0	1	0	1	0	0	0	0	0	0	1	1	monogamous	0	1	1	1	0	0	0	0	1	0	0	Hispanic	> 4.5	high	<= 30	1	1	0	0	1	1	1	1	0	1	0	1	1	1	1	1
S146	1	11-15	2	0	0	1	0	1	0	1	1	0	1	0	0	0	0	none	0	1	0	1	1	0	0	0	0	0	0	Hispanic	> 4.5	intermediate	> 30 <= 40	1	0	1	0	0	0	0	1	0	1	0	1	1	0	1	0
S147	1	11-15	3	0	0	1	1	0	0	0	0	0	1	0	0	0	0	multiple	0	1	2	1	0	0	0	0	1	0	0	Hispanic	> 4.5	high	> 30 <= 40	0	1	0	0	1	1	1	1	1	1	0	1	1	0	1	0
S153	1	11-15	2	0	0	1	1	0	0	0	0	0	0	0	0	1	0	monogamous	0	1	3	0	0	0	0	0	0	0	0	Hispanic	<= 4.5	low	> 40	1	0	0	0	0	0	0	0	0	0	0	1	0	0	1	0
S155	0	11-15	2	0	0	1	0	0	0	0	0	0	0	0	0	0	0	monogamous	0	1	1	1	1	0	0	0	0	0	0	Hispanic	> 4.5	high	<= 30	1	0	0	0	1	0	1	1	1	0	0	1	0	1	1	0
S158	1	11-15	2	0	0	1	1	0	1	0	0	0	0	0	0	1	1	monogamous	0	1	3	1	0	0	0	0	0	0	1	Hispanic	> 4.5	high	> 40	1	1	0	1	1	0	0	0	1	1	0	1	1	0	1	0
S159	1	11-15	3	0	0	1	1	0	0	0	0	0	0	0	0	0	0	monogamous	1	1	2	1	1	0	0	0	0	0	0	Hispanic	> 4.5	high	> 30 <= 40	0	0	1	0	1	0	0	1	1	1	0	1	1	0	1	0
S160	1	11-15	2	0	0	1	0	0	0	0	0	0	0	0	0	0	0	monogamous	0	1	2	1	0	0	0	0	0	0	0	Hispanic	> 4.5	low	> 30 <= 40	1	1	0	0	1	1	1	1	1	1	0	1	1	0	1	0
S161	1	11-15	2	0	0	1	0	0	0	0	0	0	0	0	0	1	0	monogamous	0	1	1	1	0	0	0	0	1	0	0	Hispanic	> 4.5	intermediate	<= 30	1	1	1	0	1	0	0	0	1	1	0	1	1	0	1	0
S162	1	11-15	2	0	0	1	0	0	0	0	0	0	0	0	0	0	0	monogamous	0	1	3	1	0	0	0	0	1	0	0	Hispanic	> 4.5	low	<= 30	1	1	1	0	1	0	0	0	0	1	0	0	0	0	0	0
S163	1	11-15	3	0	0	1	0	0	0	0	0	0	0	0	0	1	0	monogamous	0	1	3	1	1	0	0	0	0	0	0	Hispanic	> 4.5	low	<= 30	1	1	0	1	0	0	0	0	0	0	0	0	0	0	0	0
S164	1	11-15	3	0	0	1	0	1	0	0	0	0	0	0	0	1	0	monogamous	0	1	2	1	1	0	0	0	0	0	0	Hispanic	> 4.5	low	<= 30	1	0	1	1	1	0	0	0	0	1	0	0	1	0	1	0
S166	1	11-15	2	0	0	1	0	0	0	0	0	0	0	0	0	1	0	monogamous	0	1	2	1	0	0	1	0	1	0	0	Hispanic	<= 4.5	low	<= 30	1	1	1	0	0	0	0	0	0	0	0	0	0	0	0	0
S168	1	11-15	2	0	1	1	1	0	1	0	0	0	0	0	0	0	0	monogamous	0	1	1	1	0	0	0	0	1	0	0	Hispanic	<= 4.5	low	<= 30	1	1	0	0	0	0	0	1	0	0	0	0	0	0	0	0
S169	1	11-15	2	0	0	1	1	0	0	0	0	0	0	0	0	1	0	monogamous	0	1	1	1	0	1	0	0	0	0	0	Hispanic	> 4.5	intermediate	> 30 <= 40	1	1	1	0	1	0	0	1	0	0	0	1	0	0	0	0
S171	1	11-15	3	0	0	1	0	0	0	0	0	0	0	0	0	1	0	multiple	0	1	3	0	0	0	0	0	0	0	0	Hispanic	<= 4.5	low	> 30 <= 40	1	0	0	0	1	1	0	0	1	0	0	0	1	0	1	0
S172	1	11-15	1	0	0	1	0	0	0	0	0	0	0	0	0	0	0	multiple	0	1	3	1	0	0	0	0	0	0	1	Hispanic	> 4.5	high	> 40	1	1	0	0	1	1	1	1	0	1	0	1	1	1	1	0
S173	1	11-15	2	0	0	1	1	0	0	0	0	0	0	0	0	0	0	monogamous	0	1	2	1	0	0	0	1	0	0	0	Hispanic	> 4.5	low	> 40	1	1	1	1	0	0	0	0	1	0	0	0	0	0	1	0
S174	1	11-15	3	0	0	1	1	0	1	0	0	0	0	0	0	0	1	monogamous	1	1	2	1	0	0	0	0	1	0	0	Hispanic	> 4.5	high	> 30 <= 40	0	1	0	0	1	1	1	1	1	1	0	1	1	1	1	0
S176	1	11-15	2	0	0	1	1	0	0	0	0	0	0	0	0	1	0	multiple	1	1	1	1	0	0	0	0	1	0	0	Hispanic	<= 4.5	intermediate	> 30 <= 40	1	0	0	0	1	0	0	0	1	1	0	1	1	0	1	0
S178	1	11-15	3	1	0	1	0	0	0	0	0	0	0	0	0	1	0	monogamous	0	1	3	1	0	0	0	0	1	0	0	Hispanic	> 4.5	intermediate	> 30 <= 40	1	0	0	0	1	1	1	1	0	1	0	1	1	1	1	0
S180	1	11-15	3	1	0	0	1	0	1	0	0	0	0	0	0	1	0	none	0	1	0	1	0	1	0	0	0	0	0	Hispanic	<= 4.5	low	> 30 <= 40	1	1	0	0	0	0	1	0	0	0	1	0	0	0	0	0
S181	1	11-15	2	1	0	0	0	0	0	0	0	0	0	1	0	0	0	monogamous	0	1	1	1	1	0	0	0	0	0	0	Hispanic	<= 4.5	low	> 30 <= 40	1	1	1	0	1	0	0	0	0	0	0	0	0	0	0	0
S183	0	11-15	3	0	0	1	1	1	0	0	0	0	0	0	0	1	0	none	0	0	0	0	0	0	0	0	0	0	0	Hispanic	<= 4.5	intermediate	<= 30	1	0	0	0	1	0	0	0	0	1	0	1	1	0	1	0
S184	1	11-15	3	0	0	1	1	0	0	0	0	0	0	0	0	1	1	monogamous	1	1	0	0	0	0	0	0	0	0	0	Hispanic	<= 4.5	intermediate	> 30 <= 40	1	0	1	0	0	0	0	1	1	0	0	0	0	0	0	0
S188	1	11-15	2	0	0	1	1	0	0	0	0	0	0	0	0	1	0	monogamous	0	1	3	1	0	1	0	0	0	0	0	Hispanic	> 4.5	high	> 30 <= 40	1	0	0	0	1	1	1	1	0	1	1	1	1	1	1	0
S190	1	11-15	2	1	0	0	0	1	0	0	0	0	0	0	0	0	0	monogamous	0	0	0	1	0	1	0	0	0	0	0	Hispanic	<= 4.5	low	> 30 <= 40	1	1	0	0	0	0	0	0	0	0	0	0	0	0	0	0
S193	1	11-15	2	0	0	1	1	0	0	0	0	1	0	1	1	0	0	none	0	0	0	1	1	0	0	0	0	0	0	Hispanic	<= 4.5	low	> 30 <= 40	1	1	1	1	1	0	0	1	0	0	0	1	0	0	0	0
S196	1	11-15	3	1	1	0	0	0	0	0	0	0	0	0	0	1	0	none	0	0	0	1	1	0	0	0	0	0	0	White	<= 4.5	low	<= 30	1	1	0	1	1	0	0	0	1	0	0	0	0	0	0	0
S197	1	11-15	3	1	0	0	0	0	0	0	0	0	0	0	1	1	0	monogamous	0	0	0	1	0	0	0	0	1	0	0	White	<= 4.5	low	<= 30	1	1	0	1	0	0	0	0	0	0	0	1	0	0	0	0
S200	1	11-15	4	1	0	1	0	0	0	0	0	0	0	0	1	0	1	monogamous	0	1	0	1	1	0	0	0	0	0	0	Black	<= 4.5	low	<= 30	1	0	0	1	0	0	0	0	0	0	0	0	0	0	0	0
S201	1	11-15	2	1	0	0	1	0	0	0	0	0	0	0	0	1	0	none	0	0	0	0	0	0	0	0	0	0	0	Asian	> 4.5	low	<= 30	1	1	0	1	0	0	0	0	1	1	0	0	0	0	1	0
S203	1	11-15	2	1	1	0	0	0	1	0	0	1	0	0	1	1	0	multiple	1	0	0	1	0	1	0	0	0	0	0	White	<= 4.5	low	<= 30	1	1	1	1	0	1	0	0	0	0	0	0	0	0	0	0
S208	1	11-15	2	1	0	0	0	0	0	0	0	0	0	0	0	1	0	monogamous	0	0	0	1	0	1	0	0	0	0	0	White	> 4.5	high	<= 30	1	0	0	0	1	1	0	1	0	1	0	1	1	0	0	0
S209	1	11-15	2	1	1	0	1	0	0	0	0	0	0	0	0	0	1	monogamous	0	1	2	1	0	0	0	0	0	1	0	Black	> 4.5	high	> 30 <= 40	1	1	0	0	1	1	1	1	0	1	1	1	1	1	1	1
S211	1	11-15	2	1	1	0	0	0	0	0	0	0	0	0	0	1	0	monogamous	1	0	0	1	0	1	0	0	0	0	0	White	> 4.5	low	<= 30	1	0	1	0	0	0	0	1	0	0	0	0	0	0	0	0
S212	1	11-15	3	1	1	1	0	0	0	0	0	0	0	0	0	0	0	monogamous	0	1	1	1	0	1	0	0	0	0	0	Black	<= 4.5	low	> 30 <= 40	0	1	1	0	1	0	0	0	0	1	0	0	0	0	1	0
S214	1	11-15	1	1	1	0	1	0	0	0	0	0	0	0	0	1	0	none	0	1	0	1	0	1	0	0	0	0	0	Black	<= 4.5	low	> 30 <= 40	1	1	1	1	1	1	0	0	0	1	0	0	0	0	0	0
S215	0	11-15	2	1	0	1	0	1	0	0	0	0	0	0	0	0	0	monogamous	0	0	0	0	0	0	0	0	0	0	0	White	> 4.5	high	<= 30	1	0	1	1	1	1	1	1	0	1	0	0	0	1	0	0
S216	1	11-15	4	1	1	1	1	0	1	0	0	0	0	0	0	0	0	multiple	0	0	0	0	0	0	0	0	0	0	0	White	<= 4.5	low	<= 30	1	1	1	1	1	0	0	0	0	1	0	1	0	0	1	0
S217	1	11-15	2	1	0	1	0	0	1	0	1	1	0	1	0	0	0	monogamous	0	1	3	1	0	0	0	0	0	0	0	Black	> 4.5	high	> 40	1	0	0	0	1	1	0	0	0	1	0	0	1	1	0	0
S218	1	11-15	2	1	0	1	0	1	0	0	0	0	1	1	1	0	0	monogamous	1	0	0	1	0	1	0	0	0	0	0	White	<= 4.5	low	<= 30	1	0	1	1	1	0	0	0	0	0	0	0	1	0	1	0
S219	1	11-15	3	1	0	0	0	0	0	0	1	0	0	1	0	1	0	monogamous	0	0	0	1	0	1	0	0	1	0	0	White	<= 4.5	low	<= 30	1	1	1	1	1	1	0	1	0	1	0	0	0	1	0	0
S221	1	11-15	3	0	0	1	0	0	0	0	0	0	0	0	0	1	1	monogamous	1	1	3	1	0	0	0	1	0	0	1	Black	> 4.5	low	> 30 <= 40	1	1	0	0	0	0	0	0	0	0	0	0	1	0	1	0
S222	1	11-15	3	1	0	0	0	0	0	0	0	0	0	0	0	1	0	monogamous	1	1	0	1	0	0	0	0	1	0	0	White	<= 4.5	low	> 30 <= 40	1	1	0	0	0	0	0	0	0	0	0	0	0	0	0	0
S223	0	11-15	3	0	0	1	0	0	0	0	0	0	0	0	0	1	0	monogamous	0	1	0	1	0	0	0	0	0	1	0	Asian	<= 4.5	low	> 30 <= 40	1	1	1	0	1	1	0	0	0	1	1	0	0	0	0	0
S224	1	11-15	3	1	1	0	1	1	1	1	1	0	0	0	1	0	0	monogamous	1	1	2	1	0	0	0	0	0	1	0	White	> 4.5	high	> 30 <= 40	1	1	1	1	1	1	0	1	1	1	1	1	1	1	1	0
S226	1	11-15	4	1	1	1	0	0	0	0	0	0	0	0	1	0	0	none	0	0	0	1	0	1	0	1	0	0	0	White	<= 4.5	low	<= 30	1	1	1	1	1	1	1	1	0	0	1	0	0	1	0	0
S227	1	11-15	3	0	0	1	1	0	1	0	0	0	1	0	1	1	0	monogamous	0	1	1	1	0	0	0	0	0	0	0	Black	<= 4.5	low	<= 30	1	1	0	1	1	1	0	1	0	0	0	0	0	0	0	0
S228	1	11-15	2	1	1	1	1	0	0	0	0	1	0	0	0	1	0	monogamous	0	1	2	1	1	0	0	0	0	0	0	Black	> 4.5	intermediate	> 30 <= 40	1	1	1	1	1	1	1	1	0	1	1	0	0	1	0	0
S229	1	11-15	2	1	0	1	1	0	1	0	0	0	0	0	0	1	1	monogamous	0	1	3	1	0	0	0	0	0	0	1	Black	> 4.5	high	<= 30	0	1	0	0	1	1	1	1	1	1	1	1	1	1	0	0
S230	1	11-15	3	0	0	1	0	0	0	0	0	0	0	0	0	1	0	monogamous	0	0	0	1	1	0	0	0	0	0	0	Black	<= 4.5	low	<= 30	1	1	1	0	1	0	0	0	1	1	0	1	1	0	1	0
S232	1	11-15	3	1	1	0	1	0	1	0	1	0	0	0	0	1	0	none	0	0	0	1	0	0	0	1	0	0	0	Asian	<= 4.5	low	<= 30	1	1	1	1	1	1	0	0	0	0	1	0	0	1	0	1
S233	1	11-15	3	1	1	0	0	0	1	0	1	1	0	1	1	1	1	monogamous	0	0	0	1	0	0	0	0	1	0	0	White	<= 4.5	low	<= 30	1	1	1	1	1	1	0	0	0	0	0	0	0	1	0	0
S235	1	11-15	1	1	1	0	0	0	1	0	0	0	0	1	0	1	0	monogamous	0	1	2	1	1	0	0	0	0	0	0	Black	<= 4.5	low	<= 30	1	0	0	0	0	0	0	0	0	0	0	0	0	0	0	0
S236	1	11-15	2	1	0	0	0	0	0	0	0	0	0	0	0	0	0	monogamous	0	0	0	1	0	1	0	0	0	0	0	Asian	<= 4.5	low	<= 30	1	1	1	1	1	0	0	0	1	0	0	0	1	0	0	0
S238	1	11-15	4	0	0	1	1	0	1	0	0	0	0	0	1	1	1	monogamous	1	1	1	1	1	0	0	0	0	0	0	Black	<= 4.5	low	> 30 <= 40	1	1	1	1	0	0	0	1	0	0	1	0	0	1	0	0
S239	1	11-15	2	1	1	0	0	0	1	0	0	0	0	0	0	0	1	monogamous	1	1	2	1	1	0	0	0	0	0	0	Black	> 4.5	high	<= 30	1	1	0	0	1	1	1	1	0	1	1	0	0	1	0	0
S240	1	11-15	3	1	1	1	1	0	0	0	0	0	0	0	1	1	0	monogamous	1	0	0	1	0	0	0	0	0	1	0	White	<= 4.5	low	<= 30	1	1	1	0	1	1	0	1	0	1	1	0	0	1	0	0
S242	1	11-15	3	1	1	1	0	0	1	0	0	0	0	1	1	1	1	monogamous	1	1	0	1	0	0	0	0	1	0	0	Black	> 4.5	low	> 30 <= 40	1	0	0	1	1	1	1	1	1	1	0	1	1	0	1	0
S243	1	11-15	3	1	1	1	1	0	0	0	0	0	0	0	0	1	0	monogamous	1	1	0	1	0	0	0	1	1	0	0	Black	> 4.5	high	> 30 <= 40	1	0	0	0	1	1	0	1	0	1	0	1	1	1	1	0
S244	1	11-15	2	1	0	0	0	0	0	0	0	0	1	0	0	1	0	none	0	0	0	1	0	0	0	1	0	0	0	Black	> 4.5	high	> 30 <= 40	1	0	0	0	1	1	1	1	1	1	1	1	1	1	1	0
S245	1	11-15	4	1	1	0	0	1	1	1	0	0	1	0	1	1	0	none	0	0	0	1	1	0	0	0	0	0	0	White	<= 4.5	low	<= 30	1	1	0	1	0	0	0	0	1	0	0	0	0	0	0	0
S246	1	11-15	3	1	1	0	0	0	0	0	0	0	0	0	0	0	0	none	0	0	0	1	0	0	0	1	0	0	0	White	<= 4.5	low	<= 30	0	1	0	1	1	1	0	0	1	1	0	1	1	0	1	0
S247	1	11-15	3	1	1	0	0	0	0	0	1	0	0	0	0	1	0	monogamous	0	0	0	1	0	1	0	0	1	0	0	White	> 4.5	low	<= 30	0	1	0	1	1	0	0	0	1	1	0	1	1	0	1	0
S248	1	11-15	3	1	1	1	1	0	0	0	0	0	0	0	0	1	0	none	0	1	1	1	0	0	0	1	0	0	0	Black	> 4.5	intermediate	> 30 <= 40	1	1	0	0	1	1	0	1	0	1	0	0	1	1	1	1
S249	1	11-15	3	1	1	0	1	1	0	0	0	0	0	0	0	1	0	monogamous	0	1	0	1	0	1	0	0	0	0	0	White	<= 4.5	low	> 30 <= 40	1	0	0	1	1	0	0	1	1	0	0	1	0	0	0	0
S252	1	11-15	3	0	1	0	1	0	0	0	0	0	0	0	0	1	1	monogamous	0	1	0	1	0	0	0	0	1	0	0	Black	> 4.5	low	<= 30	1	1	0	0	1	0	1	1	1	0	0	1	1	0	1	0
S256	1	11-15	2	1	0	0	0	0	0	0	0	0	0	0	1	1	0	monogamous	0	0	0	1	0	1	0	0	0	0	0	White	<= 4.5	low	<= 30	0	1	1	0	1	0	0	1	0	0	0	0	0	0	1	0
S257	1	11-15	4	0	1	1	1	0	0	0	1	0	0	0	1	0	1	monogamous	0	1	2	1	0	0	0	0	0	0	1	Black	> 4.5	low	> 30 <= 40	1	0	1	0	1	1	1	0	0	0	1	0	0	0	0	0
S258	1	11-15	3	1	0	1	0	0	0	0	0	0	0	0	0	1	0	monogamous	0	0	0	1	1	0	0	0	0	0	0	White	<= 4.5	low	> 30 <= 40	0	1	0	1	1	0	1	0	1	1	1	1	1	0	1	0
S260	1	11-15	2	1	1	1	0	0	1	1	0	0	1	0	0	0	0	monogamous	0	0	0	1	0	1	0	0	1	0	0	Asian	<= 4.5	low	<= 30	1	1	0	0	0	0	1	1	0	0	0	0	0	0	0	0
S261	1	11-15	3	1	0	1	1	1	1	1	0	0	0	0	1	0	0	monogamous	0	0	0	1	0	0	1	0	1	0	0	Black	> 4.5	high	> 30 <= 40	1	0	0	0	1	1	1	1	0	1	0	1	1	1	1	1
S262	1	11-15	3	1	1	0	0	0	0	0	0	0	1	0	1	1	0	monogamous	0	1	0	1	0	0	0	0	1	0	0	White	<= 4.5	low	> 30 <= 40	0	1	0	1	0	0	0	0	0	0	0	0	0	0	0	0
S263	1	11-15	4	1	0	1	1	0	1	1	0	0	0	0	0	0	0	monogamous	1	1	2	1	0	1	0	0	0	0	0	Black	> 4.5	high	> 30 <= 40	1	0	0	1	1	0	1	1	0	1	0	1	0	1	0	1
S264	1	11-15	3	1	0	0	0	0	0	0	0	0	0	0	1	1	0	none	0	1	0	1	0	0	0	1	0	0	0	White	<= 4.5	low	> 30 <= 40	0	1	0	0	1	0	0	0	0	1	0	0	0	0	1	0
S267	1	11-15	3	0	0	1	0	0	0	0	0	0	0	0	1	0	1	none	0	1	3	1	0	0	0	1	0	0	0	White	> 4.5	low	> 30 <= 40	1	1	1	0	1	0	0	1	1	1	0	0	0	0	0	0
S270	1	11-15	2	1	1	1	0	0	1	0	0	0	0	0	1	1	1	monogamous	1	1	1	1	0	1	1	0	0	0	0	Black	> 4.5	high	<= 30	1	0	0	0	1	1	1	1	0	1	1	0	1	1	0	0
S271	1	11-15	2	1	0	0	0	0	0	1	0	0	0	0	0	0	0	monogamous	0	1	3	1	0	0	0	0	0	0	1	White	> 4.5	high	> 30 <= 40	1	0	0	0	1	1	1	1	0	1	1	1	1	1	1	1
S272	0	11-15	1	0	0	1	0	0	0	0	0	0	0	0	0	1	0	monogamous	0	1	1	1	0	0	0	0	1	0	0	Asian	<= 4.5	low	> 30 <= 40	0	1	0	0	0	0	0	0	1	0	0	0	0	0	0	0
S274	1	11-15	2	1	1	0	1	0	1	0	1	0	0	0	0	1	0	monogamous	0	0	0	1	0	1	0	0	0	0	0	White	<= 4.5	low	<= 30	1	1	0	1	0	0	0	0	0	0	0	0	0	0	1	0
S276	1	11-15	1	1	1	1	0	0	0	0	0	0	0	0	0	1	0	monogamous	1	0	0	0	0	0	0	0	0	0	0	White	> 4.5	low	> 30 <= 40	0	0	1	0	0	0	0	0	0	0	0	0	0	0	0	0
S277	1	11-15	2	0	1	0	0	1	0	0	0	0	0	0	0	0	0	monogamous	0	0	0	1	0	1	0	0	1	0	0	White	<= 4.5	low	<= 30	1	1	1	0	1	0	0	0	0	0	0	0	1	0	1	0
S279	1	11-15	4	1	1	1	0	0	0	0	0	0	0	0	1	1	0	monogamous	0	0	0	1	0	0	0	0	1	0	0	Black	> 4.5	high	> 30 <= 40	1	0	0	0	1	1	1	1	1	1	0	0	1	1	0	1
S280	1	11-15	3	1	1	0	1	0	0	0	0	0	0	1	1	1	0	multiple	1	0	0	1	0	1	0	0	1	0	0	White	> 4.5	intermediate	<= 30	0	1	1	0	1	0	0	0	1	1	0	1	1	0	1	0
S281	1	11-15	3	0	0	1	0	1	1	0	0	0	0	0	0	0	0	monogamous	0	0	0	1	0	0	0	0	1	0	0	Black	<= 4.5	low	<= 30	1	1	0	1	0	0	0	0	0	0	0	0	0	0	0	0
S282	1	11-15	3	1	1	1	0	0	0	0	0	0	0	0	0	1	0	monogamous	0	0	0	1	0	0	0	0	1	0	0	Asian	<= 4.5	low	<= 30	1	1	0	1	0	0	0	0	0	0	0	0	0	0	0	0
S283	1	11-15	3	1	1	1	0	0	0	0	0	0	0	0	0	1	0	monogamous	0	1	2	1	0	0	0	0	1	0	0	Asian	<= 4.5	low	> 30 <= 40	1	1	1	0	0	0	0	0	0	0	0	0	0	0	0	0
S284	1	11-15	3	0	0	1	0	0	0	0	0	0	0	0	0	1	0	monogamous	0	0	0	1	0	1	0	0	1	0	0	White	<= 4.5	low	<= 30	1	1	0	1	1	0	0	0	0	0	0	0	0	0	1	0
S285	1	11-15	3	1	0	0	1	0	0	0	0	0	0	0	1	0	0	monogamous	1	0	0	1	0	1	0	0	0	0	0	White	> 4.5	intermediate	<= 30	0	0	1	0	0	0	0	0	0	0	0	0	0	0	0	0
S287	1	11-15	3	1	1	1	0	0	0	0	0	0	0	0	0	1	0	monogamous	0	0	0	1	0	0	0	0	0	0	0	Asian	<= 4.5	low	<= 30	0	1	1	1	1	0	0	1	0	0	0	1	1	0	1	0
S288	1	11-15	2	0	0	1	0	1	1	1	1	0	0	0	0	1	0	monogamous	0	0	0	1	0	0	0	0	1	0	0	Asian	<= 4.5	intermediate	<= 30	1	1	1	1	0	0	0	0	0	0	0	0	0	0	1	0
S289	1	11-15	2	0	0	1	0	0	0	0	0	0	0	0	0	1	0	monogamous	0	1	2	1	0	0	0	0	0	0	0	Asian	> 4.5	low	> 40	1	0	0	0	0	0	0	0	0	0	0	0	0	0	0	0
S292	0	11-15	2	1	0	0	0	0	0	0	0	0	0	0	0	1	0	none	0	0	0	0	0	0	0	0	0	0	0	Black	> 4.5	high	<= 30	1	0	0	0	1	1	1	1	0	1	0	1	1	1	1	1
S293	1	11-15	4	1	1	0	0	0	1	0	0	0	0	0	0	0	0	none	0	0	0	1	0	1	0	0	0	0	0	White	<= 4.5	low	<= 30	1	1	1	0	0	0	0	0	0	1	0	0	0	0	0	0
S294	1	11-15	2	1	0	0	0	0	0	0	0	0	0	0	0	1	0	none	0	0	0	1	0	1	0	0	0	0	0	White	<= 4.5	low	<= 30	0	1	0	0	1	0	0	0	0	0	0	0	1	0	1	0
S295	0	11-15	3	1	0	1	1	0	0	0	0	0	0	0	0	1	0	monogamous	0	0	0	1	0	0	0	1	0	0	0	Asian	> 4.5	low	<= 30	1	0	0	1	0	0	0	0	0	0	0	0	0	0	1	0
S297	1	11-15	2	1	1	0	0	0	0	0	0	0	0	0	0	0	0	monogamous	0	0	0	1	0	0	1	0	0	0	0	White	<= 4.5	low	<= 30	1	1	1	1	0	0	0	0	0	0	0	1	1	0	1	0
S298	1	11-15	3	1	1	1	0	0	0	0	0	0	0	0	0	1	0	monogamous	0	0	0	1	0	1	1	0	0	0	0	Asian	<= 4.5	low	<= 30	1	0	0	1	0	0	0	0	1	0	0	0	0	0	0	0
S300	0	11-15	2	1	1	1	0	0	0	0	0	0	0	0	0	0	0	monogamous	0	0	0	1	0	0	0	0	1	0	0	Asian	<= 4.5	low	<= 30	1	0	0	0	0	0	0	0	0	0	0	0	0	0	0	0
S301	1	11-15	3	1	1	1	0	0	1	1	0	0	0	0	0	0	0	none	0	0	0	1	0	0	0	1	0	0	0	Asian	> 4.5	high	<= 30	0	1	0	0	1	0	0	0	1	1	0	1	1	0	1	0
S302	1	11-15	3	1	1	1	0	0	0	0	0	0	0	0	0	1	0	monogamous	0	0	0	1	0	1	0	0	0	0	0	Asian	<= 4.5	low	<= 30	1	1	0	1	1	0	0	0	0	1	0	1	1	0	0	0
S303	1	11-15	2	0	1	1	0	0	0	1	0	0	0	0	0	0	0	monogamous	1	0	0	1	0	0	0	0	1	0	0	Asian	> 4.5	low	<= 30	1	0	0	0	0	0	0	0	0	0	0	0	0	0	0	0
S305	1	11-15	3	0	0	1	0	0	0	0	0	0	0	0	0	1	0	monogamous	0	1	1	0	0	0	0	0	0	0	0	Asian	> 4.5	low	> 30 <= 40	0	0	1	1	1	0	0	0	1	1	0	1	0	0	0	0
S306	1	11-15	3	1	0	1	0	0	0	0	0	0	0	0	1	1	1	monogamous	1	1	0	1	1	0	0	0	0	0	0	Hispanic	<= 4.5	low	> 30 <= 40	1	0	0	1	0	0	0	0	0	0	0	0	0	0	0	0
S307	1	11-15	2	1	0	1	0	0	0	0	0	0	0	1	0	1	0	monogamous	0	1	1	1	1	0	0	0	0	0	0	Black	> 4.5	intermediate	<= 30	1	0	0	0	1	0	0	1	1	1	0	1	1	1	1	0
S308	1	11-15	3	1	0	0	0	0	0	0	0	0	0	0	1	0	0	monogamous	0	1	3	1	0	0	0	0	0	0	1	Black	> 4.5	high	> 30 <= 40	1	0	0	0	1	1	1	1	0	1	1	1	1	1	1	1
S309	1	11-15	3	0	0	1	0	0	0	0	0	0	0	0	0	1	0	none	0	1	3	1	0	0	0	0	0	0	1	Hispanic	> 4.5	intermediate	> 30 <= 40	0	0	1	0	1	1	0	0	1	1	0	1	1	0	1	0
S311	1	11-15	3	0	0	1	1	0	0	0	0	0	0	0	0	1	0	monogamous	0	1	3	0	0	0	0	0	0	0	0	Black	> 4.5	intermediate	> 40	1	1	0	0	1	0	0	0	0	1	0	0	1	0	1	0
S314	1	11-15	2	1	0	0	1	0	0	0	0	0	0	0	0	0	0	none	0	1	2	1	0	0	0	0	0	0	0	Black	> 4.5	high	> 30 <= 40	1	0	0	0	1	1	1	1	0	1	1	0	1	1	0	1
S315	1	11-15	3	0	0	1	0	0	0	0	0	0	0	0	1	0	0	multiple	0	1	2	1	1	0	0	0	0	0	0	Black	> 4.5	intermediate	<= 30	1	0	0	0	1	1	0	1	1	1	0	0	0	1	0	0
S316	1	11-15	3	1	0	0	0	0	1	0	0	0	1	0	0	1	0	monogamous	0	1	1	1	0	0	0	0	0	0	0	Black	> 4.5	high	<= 30	1	0	0	0	1	1	1	1	0	1	0	0	1	1	0	0
S317	1	11-15	2	1	0	1	1	0	0	0	0	0	0	1	1	1	0	monogamous	0	1	0	1	0	0	0	0	0	0	1	Black	<= 4.5	low	<= 30	1	0	0	0	1	0	0	0	1	1	0	0	1	0	1	0
S318	1	11-15	3	0	0	1	1	0	0	0	0	0	0	0	0	1	0	monogamous	0	1	1	1	1	0	0	0	0	0	0	Black	<= 4.5	intermediate	> 30 <= 40	1	1	0	1	0	0	0	0	0	0	0	0	0	0	0	0
S319	1	11-15	1	1	0	0	0	0	0	0	0	0	0	0	0	0	1	none	0	1	2	1	0	0	0	0	0	0	1	Black	<= 4.5	low	> 40	1	0	0	0	0	0	0	0	0	1	0	0	0	0	0	0
S321	1	11-15	2	1	1	1	1	0	1	0	1	0	0	1	0	1	0	multiple	0	1	1	1	0	0	0	0	1	0	0	Black	<= 4.5	high	<= 30	1	0	0	0	1	1	1	1	0	1	0	0	1	1	0	1
S323	1	11-15	3	0	1	1	1	0	0	0	0	0	0	0	0	1	0	monogamous	0	1	1	1	0	0	0	0	1	0	0	Black	<= 4.5	low	<= 30	1	1	0	1	1	0	1	0	1	0	0	0	0	0	0	0
S324	1	11-15	2	0	0	1	1	0	1	0	0	0	0	0	0	1	0	none	0	0	0	1	1	0	0	0	0	0	0	Asian	> 4.5	low	> 30 <= 40	1	1	0	0	0	0	0	0	0	0	0	0	0	0	0	0
S327	1	11-15	4	1	0	1	1	0	0	0	0	0	0	0	0	1	0	monogamous	0	1	0	1	1	0	0	0	0	0	0	Black	> 4.5	high	<= 30	1	1	0	0	1	1	1	1	0	1	1	1	1	1	0	1
S329	1	11-15	2	0	0	1	0	0	0	0	0	0	0	0	0	1	1	none	0	1	3	1	1	0	0	0	0	0	0	Black	> 4.5	high	> 30 <= 40	0	1	1	0	1	1	1	1	0	1	0	1	1	1	1	0
S330	1	11-15	3	0	0	1	0	0	0	0	0	0	0	0	0	1	0	none	0	1	1	1	0	0	0	0	0	0	1	Black	> 4.5	high	> 30 <= 40	0	0	0	0	1	1	1	1	0	1	1	1	1	1	1	0
S334	1	11-15	3	0	1	1	0	0	0	0	0	0	0	0	0	1	0	monogamous	0	1	3	1	0	0	0	0	1	0	0	Asian	<= 4.5	low	> 30 <= 40	1	0	0	1	0	0	1	0	0	0	0	0	0	0	1	0
S335	1	11-15	2	1	0	0	0	0	0	0	0	0	0	0	0	1	0	monogamous	0	1	2	0	0	0	0	0	0	0	0	Asian	<= 4.5	low	> 30 <= 40	1	1	1	1	1	0	0	0	0	0	0	1	0	0	0	0
S340	1	11-15	4	1	1	1	0	0	0	0	1	0	0	0	1	1	0	monogamous	0	0	0	1	0	1	0	0	0	0	0	Asian	<= 4.5	low	<= 30	0	1	0	1	0	0	0	0	0	0	0	0	0	0	0	0
S341	1	11-15	3	0	0	1	0	0	0	0	0	0	1	0	0	1	0	monogamous	0	1	1	1	0	0	0	0	1	0	0	Asian	<= 4.5	low	> 30 <= 40	0	0	0	1	0	0	0	0	0	0	0	0	0	0	1	0
S342	1	11-15	3	0	1	1	0	0	0	0	0	0	1	0	0	1	1	monogamous	0	1	0	1	0	0	0	0	1	0	0	Asian	<= 4.5	low	> 30 <= 40	1	1	0	0	0	0	0	0	0	0	0	0	0	0	0	0
S343	1	11-15	3	0	0	1	0	1	0	0	0	0	0	0	0	1	1	monogamous	0	1	2	0	0	0	0	0	0	0	0	Asian	> 4.5	low	<= 30	1	0	0	0	1	0	0	1	1	1	0	1	1	0	1	0
S344	1	11-15	3	0	0	1	0	0	0	0	0	0	0	0	0	1	0	multiple	0	1	3	1	0	0	0	0	1	0	0	Asian	> 4.5	high	> 40	1	1	1	0	1	0	0	1	1	1	0	1	1	0	1	0
S347	1	11-15	3	1	1	0	1	0	0	0	0	0	0	0	0	1	1	none	0	1	3	1	1	0	0	0	0	0	0	White	> 4.5	high	> 30 <= 40	0	1	0	0	1	1	1	1	0	1	1	1	1	1	1	0
S348	1	11-15	3	1	1	1	1	0	0	0	0	0	0	0	0	1	1	none	0	0	0	1	1	0	0	0	0	0	0	Asian	> 4.5	intermediate	> 30 <= 40	1	1	1	1	0	0	0	0	1	0	0	0	1	0	0	0
S349	1	11-15	2	0	0	1	0	0	0	0	0	0	0	0	0	1	0	none	0	1	3	1	0	0	0	0	1	0	0	Asian	> 4.5	low	> 40	1	1	0	0	0	0	0	0	0	1	0	0	0	0	1	0
S351	1	11-15	4	0	0	1	0	0	1	1	1	0	0	1	1	0	0	multiple	0	1	2	1	0	0	0	0	0	1	0	Asian	<= 4.5	intermediate	> 30 <= 40	1	1	0	1	1	0	1	0	0	1	0	0	0	0	0	0
S354	1	11-15	4	0	0	1	1	0	0	0	0	0	0	1	0	1	0	monogamous	0	1	3	1	0	0	0	0	1	0	0	Asian	> 4.5	low	> 40	1	0	1	1	1	0	0	0	1	0	0	0	0	0	1	0
S355	1	11-15	3	1	1	1	0	0	1	0	0	0	0	0	0	0	1	monogamous	0	0	0	1	0	1	0	0	0	0	0	Asian	<= 4.5	low	<= 30	1	1	0	1	0	0	0	0	1	0	0	0	1	0	0	0
S356	1	11-15	3	1	0	0	0	0	0	0	0	0	0	0	0	1	0	monogamous	0	1	0	1	0	1	0	0	0	0	0	White	<= 4.5	low	<= 30	1	1	0	1	1	0	0	0	0	1	0	0	1	0	0	0
S359	1	11-15	3	1	1	0	1	0	0	0	0	0	0	0	0	1	0	monogamous	1	0	0	1	0	0	0	0	1	0	0	White	<= 4.5	low	<= 30	1	0	1	1	0	0	0	0	1	0	0	0	0	0	0	0
S360	1	11-15	3	1	0	1	0	0	0	0	0	0	0	0	0	1	0	multiple	1	0	0	1	0	0	1	0	1	0	0	Asian	> 4.5	intermediate	<= 30	1	1	0	0	1	0	0	0	1	0	0	1	1	0	1	0
S361	1	11-15	1	1	1	0	1	0	0	0	0	0	0	0	1	0	0	multiple	0	0	0	1	0	0	1	0	0	0	0	Asian	<= 4.5	low	<= 30	1	1	1	1	0	0	0	0	0	0	0	0	0	0	0	0
S362	1	11-15	3	0	0	1	1	0	1	0	0	0	0	0	0	0	0	none	0	0	0	1	1	0	0	0	0	0	0	Asian	> 4.5	high	<= 30	1	1	0	0	1	1	0	0	0	1	0	0	0	0	0	0
S363	1	11-15	3	0	0	1	1	0	0	0	0	0	0	0	0	1	0	none	0	1	1	0	0	0	0	0	0	0	0	Asian	<= 4.5	low	> 30 <= 40	1	0	0	0	0	0	0	0	0	0	0	0	0	0	1	0
S364	1	11-15	2	1	0	1	1	1	0	0	0	0	0	0	0	0	0	monogamous	0	1	0	1	0	0	0	0	0	1	0	Asian	<= 4.5	low	> 30 <= 40	1	1	0	0	1	0	0	0	0	1	0	1	1	0	1	0
S365	1	11-15	2	0	0	1	0	0	1	0	1	0	0	1	0	1	1	monogamous	0	1	2	0	0	0	0	0	0	0	0	Asian	> 4.5	low	> 30 <= 40	1	0	0	0	0	0	0	0	0	0	0	0	0	0	0	0
S367	1	11-15	3	1	0	0	1	0	1	0	0	0	0	0	0	0	0	monogamous	0	1	1	1	0	0	0	0	1	0	0	Asian	<= 4.5	low	> 30 <= 40	0	1	1	1	0	0	0	0	0	0	0	0	0	0	0	0
S368	1	11-15	3	1	0	1	1	0	0	0	0	0	0	0	0	1	0	monogamous	0	1	0	1	0	0	0	0	1	0	0	Asian	> 4.5	high	<= 30	1	1	0	0	1	0	0	0	1	1	0	1	1	0	1	0
S371	1	11-15	3	0	0	1	0	0	0	0	0	0	0	0	0	1	0	monogamous	0	1	0	1	0	0	0	0	1	0	0	Asian	<= 4.5	low	> 40	1	0	0	0	1	0	0	0	0	0	0	1	0	0	0	0
S373	0	11-15	2	0	0	1	0	0	0	0	0	0	0	0	0	1	0	monogamous	0	1	0	1	0	0	0	0	1	0	0	Asian	<= 4.5	low	> 30 <= 40	1	0	0	0	1	0	0	0	1	0	0	1	0	0	1	0
S375	0	11-15	4	0	0	1	0	0	0	0	0	0	0	0	0	1	0	monogamous	0	1	0	1	0	0	0	0	1	0	0	Asian	<= 4.5	intermediate	> 40	0	0	1	0	1	0	0	1	1	1	0	1	1	0	1	0
S377	1	11-15	3	0	0	1	0	0	0	0	0	0	0	0	0	1	0	monogamous	0	1	0	1	0	0	0	0	0	0	0	Asian	<= 4.5	low	> 40	1	1	1	0	1	0	0	0	1	0	0	1	0	0	1	0
S378	0	11-15	2	0	0	1	1	0	0	0	0	0	0	0	0	1	0	none	0	0	0	0	0	0	0	0	0	0	0	Asian	<= 4.5	low	<= 30	1	0	1	1	1	0	0	0	0	0	0	0	0	0	0	0
S379	0	11-15	3	0	0	1	0	0	0	0	0	0	0	0	0	1	0	none	0	0	0	0	0	0	0	0	0	0	0	Asian	<= 4.5	low	<= 30	1	1	1	0	1	0	0	0	1	0	0	1	1	0	0	0
S382	1	11-15	3	0	0	1	0	0	0	0	0	0	0	0	0	1	0	monogamous	0	1	1	1	0	0	0	0	1	0	0	Asian	> 4.5	low	> 30 <= 40	1	1	0	0	1	0	0	0	1	1	0	1	1	0	1	0
S386	1	11-15	2	0	0	1	0	0	0	0	1	0	0	0	0	0	0	monogamous	0	1	2	1	1	0	0	0	0	0	0	Asian	<= 4.5	low	> 30 <= 40	1	1	0	0	0	0	0	0	0	0	0	0	0	0	0	0
S387	1	11-15	2	0	0	1	0	0	0	0	0	0	0	0	0	1	0	none	0	0	0	0	0	0	0	0	0	0	0	Asian	<= 4.5	low	<= 30	1	1	0	1	1	0	0	1	0	1	0	1	1	1	1	0
S388	0	11-15	2	0	0	1	0	0	0	0	0	0	0	0	0	1	0	monogamous	0	1	0	1	1	0	0	0	0	0	0	Asian	> 4.5	low	> 30 <= 40	1	1	1	0	1	1	0	0	1	1	1	1	1	0	1	0
S389	0	11-15	3	0	0	1	0	0	0	0	0	0	0	0	0	1	0	none	0	0	0	0	0	0	0	0	0	0	0	Asian	<= 4.5	low	<= 30	1	0	1	0	1	1	0	0	0	0	0	1	1	0	1	0
S390	1	11-15	2	0	1	0	0	0	0	0	0	0	0	0	0	1	1	monogamous	0	1	0	1	1	0	0	0	0	0	0	Asian	> 4.5	intermediate	> 30 <= 40	1	0	0	0	1	0	1	1	0	1	0	1	1	0	1	0
S391	0	11-15	3	0	0	1	0	0	0	0	0	0	0	0	0	1	0	multiple	0	1	2	1	0	0	0	0	1	0	0	Asian	<= 4.5	low	> 40	1	0	0	1	1	0	0	0	0	0	0	1	0	0	0	0
S394	1	11-15	3	0	0	1	0	0	0	0	0	0	0	0	0	1	0	monogamous	0	1	1	0	0	0	0	0	0	0	0	Asian	<= 4.5	low	<= 30	1	0	0	0	1	0	0	0	1	0	0	0	0	0	1	0
S004	1	<11	2	0	0	1	0	0	0	1	1	1	0	0	0	0	0	monogamous	1	0	0	1	1	0	0	0	0	0	0	Asian	> 4.5	low	<= 30	0	1	0	0	0	0	0	0	0	0	0	1	0	0	0	0
S014	1	<11	3	1	1	1	1	0	0	0	1	0	0	0	1	0	0	none	0	0	0	1	0	0	0	1	0	0	0	Black	<= 4.5	low	<= 30	0	0	1	0	1	0	0	0	1	1	0	1	1	0	1	0
S033	1	<11	2	0	0	1	0	1	0	0	0	0	0	0	1	1	0	monogamous	1	0	0	1	0	1	1	0	0	0	0	White	<= 4.5	low	<= 30	1	0	0	0	0	0	0	0	0	0	0	1	0	0	0	0
S035	1	<11	2	0	0	1	0	0	0	0	0	0	0	0	0	1	0	monogamous	0	1	3	1	0	1	0	0	0	0	0	Hispanic	> 4.5	low	> 30 <= 40	1	0	1	0	1	0	0	0	1	0	0	0	0	0	1	0
S057	1	<11	2	0	0	1	0	0	0	0	0	0	0	0	0	1	0	monogamous	0	1	2	0	0	0	0	0	0	0	0	Hispanic	> 4.5	low	> 30 <= 40	0	1	0	1	1	0	0	0	1	0	0	1	1	0	1	0
S059	1	<11	2	0	0	1	0	0	0	1	0	0	0	0	1	1	0	monogamous	0	1	1	1	1	0	0	0	0	0	0	Hispanic	<= 4.5	low	<= 30	1	0	0	0	1	0	0	0	0	0	0	0	0	0	1	0
S116	1	<11	3	0	0	1	1	0	0	1	0	0	0	0	0	0	1	none	0	1	3	1	0	0	0	1	0	0	0	Black	<= 4.5	low	> 30 <= 40	0	1	1	0	1	0	1	0	0	1	0	1	1	0	1	0
S132	1	<11	2	0	0	0	0	0	0	0	0	0	0	0	0	1	0	monogamous	0	0	0	1	0	1	1	0	1	0	0	White	<= 4.5	low	<= 30	1	0	1	1	1	0	0	0	0	0	0	0	0	0	0	0
S149	1	<11	3	1	0	1	1	1	1	0	0	0	0	0	0	1	0	none	0	1	0	1	0	0	0	0	0	0	1	Hispanic	> 4.5	intermediate	<= 30	1	0	1	1	1	0	0	1	1	1	0	1	1	0	1	0
S151	1	<11	2	0	0	1	1	0	0	0	0	0	0	0	0	1	0	monogamous	0	1	3	1	0	1	0	0	0	0	0	Hispanic	> 4.5	high	<= 30	1	0	0	0	1	1	0	1	0	1	0	1	0	1	0	1
S179	1	<11	2	0	0	1	1	1	0	0	1	0	0	0	0	0	0	monogamous	0	1	2	1	0	0	0	0	1	0	0	Hispanic	> 4.5	high	<= 30	1	0	1	0	1	0	0	0	1	1	0	1	1	0	1	0
S182	1	<11	4	0	0	1	1	0	1	0	1	0	0	0	0	0	0	multiple	0	0	0	1	1	0	0	0	0	0	0	Hispanic	<= 4.5	low	<= 30	1	1	0	1	0	0	0	0	0	0	0	0	0	0	0	0
S191	1	<11	3	1	0	0	0	1	1	1	0	0	0	0	1	0	0	monogamous	0	0	0	1	0	1	1	0	0	0	0	White	<= 4.5	low	> 30 <= 40	1	1	1	1	0	1	0	0	0	0	1	0	0	0	0	0
S192	1	<11	2	1	1	1	1	0	1	1	1	1	0	0	1	0	0	monogamous	1	0	0	1	0	1	0	0	0	0	0	Black	> 4.5	high	<= 30	1	1	0	0	1	1	1	1	0	1	0	1	1	1	1	1
S237	1	<11	2	1	0	0	0	0	0	0	0	0	0	0	0	1	0	monogamous	0	1	2	1	0	1	0	0	0	0	0	Black	<= 4.5	low	> 30 <= 40	1	0	0	0	0	0	0	0	0	0	0	0	0	0	0	0
S241	1	<11	2	1	0	0	0	1	1	0	0	0	0	0	0	1	1	monogamous	0	0	0	1	1	0	0	0	0	0	0	Black	<= 4.5	low	<= 30	1	0	0	1	1	0	0	0	0	0	0	0	0	0	0	0
S253	1	<11	3	1	1	1	0	0	0	0	0	0	0	0	0	1	0	monogamous	0	1	1	1	0	0	1	0	1	0	0	Black	> 4.5	high	<= 30	1	1	0	0	1	1	1	1	0	1	0	1	1	1	1	0
S268	1	<11	2	1	0	0	0	0	0	0	0	0	0	0	0	1	0	monogamous	0	0	0	0	0	0	0	0	0	0	0	Black	<= 4.5	low	> 30 <= 40	1	1	0	1	0	0	0	0	0	0	0	0	0	0	0	0
S273	1	<11	3	0	0	1	0	0	0	0	0	0	0	0	0	1	0	monogamous	0	1	1	1	0	0	0	0	1	0	0	Asian	> 4.5	high	> 30 <= 40	0	0	0	0	1	0	0	1	1	1	0	1	1	0	1	0
S310	1	<11	3	1	1	1	0	0	1	0	0	0	0	0	0	1	0	none	0	1	0	0	0	0	0	0	0	0	0	Black	> 4.5	high	<= 30	1	0	0	0	1	1	1	1	0	1	1	0	1	1	0	0
S312	1	<11	3	0	0	1	0	0	0	0	0	0	0	0	0	1	0	none	0	1	1	1	0	0	0	1	0	0	0	Black	<= 4.5	low	<= 30	0	1	0	1	1	1	0	0	1	1	1	1	1	0	1	0
S313	1	<11	3	0	0	1	0	0	0	0	0	0	0	0	0	1	0	monogamous	0	0	0	0	0	0	0	0	0	0	0	Black	> 4.5	high	<= 30	1	0	0	0	1	1	1	1	0	1	0	0	1	1	1	1
S320	1	<11	3	0	0	1	1	0	0	0	0	0	0	0	0	1	0	none	0	1	3	1	1	0	0	0	0	0	0	Black	<= 4.5	low	> 30 <= 40	1	0	0	1	0	0	0	0	0	0	0	0	0	0	0	0
S322	1	<11	4	1	1	0	1	0	0	0	0	0	0	0	1	1	1	monogamous	0	1	0	1	0	0	0	0	1	0	0	Black	> 4.5	high	> 30 <= 40	0	0	1	0	1	0	0	1	1	1	0	1	1	0	1	0
S016	1	>15	3	1	1	1	0	1	0	1	0	0	0	0	0	0	0	monogamous	1	0	0	1	0	1	0	0	0	0	0	White	> 4.5	low	> 30 <= 40	1	1	1	1	1	0	1	0	1	1	0	1	1	0	1	0
S067	1	>15	3	1	0	1	1	0	1	0	1	1	0	1	1	1	0	monogamous	0	0	0	1	0	1	0	0	0	0	0	Asian	<= 4.5	low	<= 30	0	1	0	0	0	0	0	1	0	0	0	0	0	0	0	0
S069	1	>15	2	1	1	1	1	0	1	0	0	0	1	0	1	0	0	monogamous	0	1	3	1	0	0	0	0	0	0	1	White	<= 4.5	low	> 30 <= 40	1	1	1	1	1	0	0	0	0	1	0	1	1	0	1	0
S085	1	>15	3	0	0	1	1	1	0	1	0	0	0	0	0	0	1	multiple	1	1	2	1	0	0	0	0	0	0	0	Black	> 4.5	high	> 30 <= 40	1	1	0	0	1	1	1	1	0	1	1	1	1	1	1	1
S108	1	>15	2	0	0	0	1	0	0	0	0	0	0	0	0	0	0	none	0	0	0	1	0	0	0	1	0	0	0	Black	<= 4.5	low	> 30 <= 40	0	1	0	0	0	0	0	0	0	0	0	0	0	0	0	0
S220	1	>15	1	1	0	1	0	1	1	1	0	1	0	0	1	0	0	monogamous	0	0	0	1	0	1	0	0	0	0	0	White	<= 4.5	intermediate	<= 30	1	1	0	1	1	0	0	0	0	1	0	1	1	0	1	0
S265	1	>15	3	1	0	1	0	0	0	0	0	0	0	0	0	1	0	monogamous	0	1	2	1	0	0	0	0	0	0	0	Hispanic	<= 4.5	low	> 30 <= 40	1	0	1	0	0	0	0	0	0	1	0	0	1	0	0	0
S338	0	>15	2	0	0	1	0	0	0	0	0	0	0	0	0	1	0	monogamous	0	1	0	0	0	0	0	0	0	0	0	Asian	<= 4.5	low	> 30 <= 40	1	1	0	1	0	0	0	0	0	0	0	0	0	0	0	0
S345	1	>15	3	0	0	1	0	0	0	0	0	0	0	0	0	1	0	multiple	0	1	1	1	0	0	0	0	1	0	0	Asian	> 4.5	low	> 30 <= 40	0	0	1	0	1	0	0	0	1	0	1	1	1	0	1	0
S352	1	>15	2	0	0	1	1	0	0	0	0	0	1	0	0	0	0	none	0	1	0	1	0	0	0	0	1	0	0	Asian	> 4.5	intermediate	> 40	1	1	1	1	1	1	0	0	1	1	0	1	1	0	1	0
S369	0	>15	2	0	0	1	0	0	0	0	0	0	0	0	0	1	0	monogamous	0	1	3	1	0	0	0	0	1	0	0	Asian	> 4.5	intermediate	> 30 <= 40	0	1	0	0	1	0	0	0	1	1	0	1	1	0	1	0
S370	1	>15	2	0	0	1	0	0	0	0	0	0	0	0	0	1	0	monogamous	0	1	0	1	0	0	0	0	1	0	0	Asian	<= 4.5	high	> 30 <= 40	0	1	0	0	1	0	0	0	1	1	0	1	1	0	1	0
S372	1	>15	2	0	0	1	1	0	0	0	0	0	0	0	0	1	0	none	0	1	2	1	0	0	0	0	0	0	0	Asian	> 4.5	low	> 40	1	1	1	0	1	0	0	0	0	0	1	0	0	0	0	0
S374	1	>15	4	0	0	1	0	0	0	0	0	0	0	0	0	1	0	monogamous	0	1	2	1	0	0	0	0	0	0	1	Asian	<= 4.5	low	> 30 <= 40	1	0	0	0	0	0	0	0	0	0	0	0	0	0	0	0
S376	0	>15	2	0	0	1	0	0	0	0	0	0	0	0	0	1	0	monogamous	0	1	3	1	0	0	0	0	0	0	1	Asian	<= 4.5	low	> 40	1	1	0	0	0	0	0	0	0	0	0	0	0	0	0	0
S381	1	>15	2	0	0	1	1	0	0	0	0	0	0	0	0	1	1	monogamous	0	1	1	1	0	0	0	0	1	0	0	Asian	> 4.5	high	> 30 <= 40	0	0	0	0	1	0	0	0	1	1	0	1	1	0	1	0
[truncated: 11 more columns]
