# Supplementary material for: Associations between sexual habits, menstrual hygiene practices, demographics and the vaginal microbiome as revealed by Bayesian network analysis
Source: PLoS One. 2018 Jan 24;13(1):e0191625. doi: 10.1371/journal.pone.0191625 (PMC5783405; doi:10.1371/journal.pone.0191625)
Supplement: S4 File — (XLSX) [file pone.0191625.s005.xlsx]

## Sheet: gephi_saved_Jan_2_2017 (Nodes)
id	label	timeset	att4	att3	Degree	att2	att5	modularity_class	eccentricity	closnesscentrality	harmonicclosnesscentrality	betweenesscentrality
1	abd.60.pain		abd.60.pain	abd.60.pain	4	FALSE	symptom	3	7	0.272727	0.380635	0.00438596
2	Aero		Aero	Aero	7	FALSE	bact	1	1	1	1	0.0027072
3	Age		Age	Age	3	FALSE	demo	2	7	0.273743	0.344072	0
4	age.period		age.period	age.period	5	FALSE	demo	2	5	0.361111	0.451282	0.00907441
5	Anae.coc		Anae.coc	Anae.coc	5	FALSE	bact	0	4	0.364865	0.447531	0.00463803
6	Atpo.bium		Atpo.bium	Atpo.bium	6	FALSE	bact	1	3	0.55	0.651515	0.0034029
7	Bac.oides		Bac.oides	Bac.oides	1	FALSE	bact	4	6	0.258427	0.311594	0
8	bc.ever		bc.ever	bc.ever	8	FALSE	habit	2	5	0.380952	0.492361	0.013662
9	Coryn.ium		Coryn.ium	Coryn.ium	7	FALSE	bact	0	4	0.454545	0.5375	0.0238455
10	curr.bc.absti		curr.bc.absti	curr.bc.absti	4	FALSE	habit	2	5	0.365079	0.448551	0.0030248
11	curr.bc.iud		curr.bc.iud	curr.bc.iud	10	FALSE	habit	2	5	0.411765	0.55	0.0197973
12	curr.bc.male.condom		curr.bc.male.condom	curr.bc.male.condom	7	FALSE	habit	2	4	0.423077	0.545455	0.00972978
13	curr.bc.none		curr.bc.none	curr.bc.none	9	FALSE	habit	2	3	0.555556	0.666667	0.0315588
14	curr.bc.pill		curr.bc.pill	curr.bc.pill	7	FALSE	habit	2	5	0.377358	0.468333	0.0167625
15	curr.bc.tube		curr.bc.tube	curr.bc.tube	6	FALSE	habit	2	5	0.372549	0.466667	0.0159558
16	curr.bc.withdraw		curr.bc.withdraw	curr.bc.withdraw	4	FALSE	habit	3	4	0.4375	0.559524	0.0206695
17	Dial		Dial	Dial	8	FALSE	bact	1	5	0.382609	0.481439	0
18	douche		douche	douche	2	FALSE	habit	1	6	0.285714	0.321591	0.0110657
19	Egge		Egge	Egge	12	FALSE	bact	1	6	0.363636	0.494318	0.0218693
20	Ethnic_Group		Ethnic_Group	Ethnic_Group	7	FALSE	demo	3	5	0.4	0.482	0
21	Fine		Fine	Fine	5	FALSE	bact	0	5	0.33871	0.406349	0.00771325
22	Gard		Gard	Gard	7	FALSE	bact	1	3	0.571429	0.666667	0.00391712
23	L.cr		L.cr	L.cr	3	FALSE	bact	2	0	0	0	0
24	L.ga		L.ga	L.ga	5	FALSE	bact	1	2	0.666667	0.75	0.00398266
25	L.in		L.in	L.in	2	FALSE	bact	2	1	1	1	0.00015124
26	L.je		L.je	L.je	4	FALSE	bact	1	8	0.232143	0.367491	0.018653
27	L.va		L.va	L.va	5	FALSE	bact	1	1	1	1	0.0102843
28	Lachno.8		Lachno.8	Lachno.8	6	FALSE	bact	1	3	0.5	0.611111	0.00575721
29	lube.60		lube.60	lube.60	4	FALSE	habit	3	5	0.347826	0.483333	0.0326679
30	Megas		Megas	Megas	8	FALSE	bact	1	7	0.328125	0.464739	0.00769308
31	Myco		Myco	Myco	6	FALSE	bact	1	0	0	0	0
32	Nugent_ScoreCat		Nugent_ScoreCat	Nugent_ScoreCat	6	FALSE	diag	1	0	0	0	0
33	odor.any		odor.any	odor.any	3	FALSE	symptom	1	7	0.298137	0.370536	0
34	p.liner		p.liner	p.liner	4	FALSE	habit	3	9	0.2	0.295011	0.012805
35	pad.np		pad.np	pad.np	2	FALSE	habit	1	0	0	0	0
36	pads		pads	pads	3	FALSE	habit	3	10	0.176471	0.261005	0.000252067
37	pap		pap	pap	3	FALSE	habit	2	6	0.292135	0.362821	0.000604961
38	partners.sex.60		partners.sex.60	partners.sex.60	5	FALSE	habit	3	0	0	0	0
39	Parv		Parv	Parv	9	FALSE	bact	1	5	0.390909	0.471705	0.0455031
40	Pep.phil		Pep.phil	Pep.phil	7	FALSE	bact	0	4	0.40625	0.487179	0.0140905
41	pH		pH	pH	8	FALSE	diag	1	2	0.8	0.875	0.00967937
42	preg		preg	preg	10	FALSE	demo	2	6	0.326389	0.433333	0.0137629
43	Prev		Prev	Prev	7	FALSE	bact	0	4	0.406593	0.486486	0.0279794
44	Prot.12		Prot.12	Prot.12	6	FALSE	bact	1	2	0.75	0.833333	0.0268199
45	Rum.3		Rum.3	Rum.3	9	FALSE	bact	1	6	0.4	0.573148	0.0124219
46	self.tx.vag.inf		self.tx.vag.inf	self.tx.vag.inf	6	FALSE	habit	3	6	0.28125	0.377778	0.0299456
47	Snea		Snea	Snea	11	FALSE	bact	1	2	0.833333	0.9	0.0150635
48	stain.60		stain.60	stain.60	3	FALSE	symptom	3	5	0.365854	0.438333	0
49	Stap		Stap	Stap	6	FALSE	bact	0	3	0.6	0.703704	0.00809135
50	Stre		Stre	Stre	6	FALSE	bact	0	1	1	1	0.0102843
51	tampon		tampon	tampon	6	FALSE	habit	3	7	0.285714	0.419345	0.0172414
52	Urea		Urea	Urea	5	FALSE	bact	2	0	0	0	0
53	vag.60.disch		vag.60.disch	vag.60.disch	4	FALSE	symptom	4	5	0.333333	0.425	0.00665457
54	vag.60.irr		vag.60.irr	vag.60.irr	5	FALSE	symptom	4	7	0.238095	0.329286	0.0166364
55	vag.60.itch		vag.60.itch	vag.60.itch	5	FALSE	symptom	1	6	0.319149	0.399259	0.00869631
56	vag.60.odor		vag.60.odor	vag.60.odor	6	FALSE	symptom	4	4	0.478261	0.583333	0.0206191
57	vag.birth		vag.birth	vag.birth	3	FALSE	demo	2	6	0.28169	0.335833	0.00347852
58	Veil		Veil	Veil	3	FALSE	bact	0	0	0	0	0
59	YI.60		YI.60	YI.60	4	FALSE	symptom	3	7	0.262295	0.364137	0.00892317

## Sheet: Sheet1
Node	Category	Abbreviation	Degree*	Betweenness Centrality*	Closeness Centrality*	*For information on how these values were calculated, please see subsection "BN Analysis" in the Materials and Methods section of the manuscript
Last 60 days abdominal or pelvic pain	Risk Symptom	abd.60.pain	4	0.0238165	0.27027
Aerococcus	Microbiome	Aero	7	0.00567407	0.234234
Age	Demographic	Age	3	0	0.248485
How old were you when first started your period?	Demographic	age.period	5	0.0200662	0.268657
Anaerococcus	Microbiome	Anae.coc	5	0.0185905	0.28777
Atopobium	Microbiome	Atpo.bium	6	0.00490454	0.243243
Bacteroides	Microbiome	Bac.oides	1	0.0079096	0.289474
Have you ever used any birth control?	Habit	bc.ever	8	0.0313657	0.298507
Corynebacterium	Microbiome	Coryn.ium	7	0.0377947	0.313043
Currntly using abstinence	Habit	curr.bc.absti	4	0.0399182	0.26087
Currently using IUD or IUS	Habit	curr.bc.iud	10	0.0139392	0.252525
Currently using male condom	Habit	curr.bc.male.condom	7	0.0149036	0.6
Not currently using birth control	Habit	curr.bc.none	9	0.0135983	0.666667
Currently using birth control pills	Habit	curr.bc.pill	7	0.0472238	0.314815
Currently using tubectomy	Habit	curr.bc.tube	6	0.0229398	0.305785
Currently using withdrawal	Habit	curr.bc.withdraw	4	0.0112215	0.4375
Dialister	Microbiome	Dial	8	0	0.315436
Do you douche?	Habit	douche	2	0	0
Eggerthella	Microbiome	Egge	12	0.00730567	0.281437
Ethnicity	Demographic	Ethnic_Group	7	0	0.386207
Finegoldia	Microbiome	Fine	5	0.0179427	0.273381
Gardnerella	Microbiome	Gard	7	0.0154393	0.194915
Lactobacillus crispatus	Microbiome	L.cr	3	0	0
Lactobacillus gasseri	Microbiome	L.ga	5	0	0
Lactobacillus iners	Microbiome	L.in	2	0.000292227	1
Lactobacillus jensenii	Microbiome	L.je	4	0.0182642	0.254098
L.vaginalis	Microbiome	L.va	5	0.0528736	0.233333
Lachnospiraceae_8	Microbiome	Lachno.8	6	0.00686733	1
How long is your usual menstrual period?	Demographic	length.period	0	0	0
Last 60 days have you used vaginal lubricants?	Habit	lube.60	4	0.00931229	0.333333
Megasphaera	Microbiome	Megas	8	0.0010715	0.251366
Mycoplasmataceae_1	Microbiome	Myco	6	0.0113968	1
Nugent Score	Diagnostic	Nugent_ScoreCat	6	0	0
Is your usual vaginal odor fishy, foul, musty, or some other odor?	Risk Symptom	odor.any	3	0.0428794	0.396825
Form of sanitary protection you use -- pantyliners	Habit	p.liner	4	0.0097896	0.207792
Do you use pads at times other than your menstrual period?	Habit	pad.np	2	0.00569842	0.5
Form of sanitary protection you use -- pads	Habit	pads	3	0.000730567	0.176471
Have you ever had a pap smear?	Demographic	pap	3	0.000730567	0.247191
How many different partners you had sex with in last 60 days	Habit	partners.sex.60	5	0	0
Parvimonas	Microbiome	Parv	9	0.0211523	0.292208
Peptoniphilus	Microbiome	Pep.phil	7	0.0114163	0.26
vaginal pH	Risk Symptom	pH	8	0.026953	0.229167
Have you ever been pregnant?	Demographic	preg	10	0.0131502	0.309524
Prevotella	Microbiome	Prev	7	0.0212741	0.280255
Proteobacteria_12	Microbiome	Prot.12	6	0.0167056	0.666667
Ruminococcaceae_3	Microbiome	Rum.3	9	0.0226476	0.666667
Have you ever self treated for vaginal infections?	Habit	self.tx.vag.inf	6	0.0286382	0.358025
Sneathia	Microbiome	Snea	11	0.0336548	0.275862
Last 60 days staining of the underwear	Risk Symptom	stain.60	3	0.0230567	0.311321
Staphylococcus	Microbiome	Stap	6	0.014212	0.36
Streptococcus	Microbiome	Stre	6	0.0076466	1
Form of sanitary protection you use -- tampons	Habit	tampon	6	0.0352718	0.289474
Ureaplasma	Microbiome	Urea	5	0	0
Last 60 days vaginal discharge	Risk Symptom	vag.60.disch	4	0.038798	0.37037
Last 60 days vaginal irritation	Risk Symptom	vag.60.irr	5	0.00289792	1
Last 60 days vaginal itch	Risk Symptom	vag.60.itch	5	0.0370397	0.5
Last 60 days vaginal odor	Risk Symptom	vag.60.odor	6	0.0544613	0.346939
How many vaginal births have you had?	Demographic	vag.birth	3	0	0.238994
Veillonella	Microbiome	Veil	3	0	0
Last 60 days yeast infection	Risk Symptom	YI.60	4	0	0
