# Supplementary material for: Associations between sexual habits, menstrual hygiene practices, demographics and the vaginal microbiome as revealed by Bayesian network analysis
Source: PLoS One. 2018 Jan 24;13(1):e0191625. doi: 10.1371/journal.pone.0191625 (PMC5783405; doi:10.1371/journal.pone.0191625)
Supplement: S5 File — (XLSX) [file pone.0191625.s006.xlsx]

## Sheet: Sheet1
variable	anosim R	anosim p-value
Ethnic_Group	0.0480357	0.001
preg	0.0730023	0.001
pH	0.243956	0.001
Nugent_ScoreCat	0.354743	0.001
tampon	0.0340587	0.002
vag.birth	0.0443614	0.032
age.period	0.066736	0.06
lube.60	0.0511454	0.082
Age	0.0140947	0.129
odor.any	0.0113524	0.153
curr.bc.male.condom	0.0196932	0.185
partners.sex.60	0.0173855	0.237
curr.bc.absti	0.0231737	0.319
curr.bc.pill	0.0105456	0.328
bc.ever	0.0127923	0.358
douche	0.010974	0.378
pads	0.00324784	0.414
pad.np	0.000593552	0.473
curr.bc.tube	0.00457362	0.488
vag.60.itch	-0.000939244	0.504
length.period	-0.00221178	0.543
self.tx.vag.inf	-0.00817696	0.625
vag.60.odor	-0.0166739	0.643
curr.bc.none	-0.0137166	0.658
pap	-0.0339598	0.774
vag.60.irr	-0.0430812	0.781
abd.60.pain	-0.0479823	0.827
curr.bc.withdraw	-0.0637843	0.909
YI.60	-0.0753042	0.951
curr.bc.iud	-0.0954709	0.956
p.liner	-0.0293288	0.966
stain.60	-0.0885173	0.993
vag.60.disch	-0.0648399	0.998
